# Supplementary material for: The Calcium Channel Subunit Gamma-4 as a Novel Regulator of MafA in Pancreatic Beta-Cell Controls Glucose Homeostasis
Source: Biomedicines. 2022 Mar 25;10(4):770. doi: 10.3390/biomedicines10040770 (PMC9030882; doi:10.3390/biomedicines10040770)
Supplement: Supplementary file 1 [file biomedicines-10-00770-s001.zip]

Archive with 1 entries (1 files):
- biomedicines-1630825-supplementary.pdf
